# Supplementary material for: Categorical processing of fast temporal sequences in the guinea pig auditory brainstem
Source: Commun Biol. 2019 Jul 19;2:265. doi: 10.1038/s42003-019-0472-9 (PMC6642126; doi:10.1038/s42003-019-0472-9)
Supplement: Supplementary file 3 — Supplementary Data 1 [file 42003_2019_472_MOESM3_ESM.xlsx]

## Sheet: Tabelle1
Relative changes in time-frequency representation of ABRs
	Gap duration/NB1 duration
	0.02	0.03	0.05	0.067	0.1	0.17	0.2	0.3	0.33	0.4	0.5	0.6	1	2
High frequency band	18.95	23.7135	9.91335	25.3663	22.9573	9.57694	17.4709	8.77196	16.7642	5.40563	7.34006	-1.11701	-3.42155	-10.5964
	20.6891	16.5357	14.611	26.9154	6.62609	9.91544	20.814	11.8532	14.6322	18.9044	10.7293	5.86379	-15.0037	1.41377
	22.9157	26.848	14.1788	33.9968	25.4487	22.1413	35.0222	26.8197	28.2332	22.0264	23.3058	0.205171	7.3249	-11.7823
	28.6098	20.9665	19.8804	30.5209	13.9267	22.7153	43.9735	35.407	22.0838	29.3571	23.8145	-1.05209	-11.1711	-29.2182
	12.4467	30.3698	6.3389	29.3146	39.2099	20.2562	30.4572	17.5771	27.8764	14.0214	13.0908	8.72854	7.67301	-14.5997
	17.9607	19.8722	13.8579	27.0055	18.8464	19.9592	22.7639	19.8117	21.1297	23.6944	15.9416	9.25628	-0.132622	-7.07192
	35.2681	33.16	18.1507	30.5965	31.6937	31.3247	50.5659	30.7625	33.1673	29.4772	14.589	-1.25224	18.749	-39.667
	19.9648	26.9681	20.9843	26.8018	15.2532	36.5572	24.2264	27.0938	38.289	27.1328	12.6467	5.53314	-9.54871	-3.5156
					34.3794								10.1602
					13.4191								-18.0082
					25.0744								15.7458
					13.0694								-5.83574
					38.5102								16.6507
					18.2436								13.9282
					26.6215								NA
					21.6571								NA
Low frequency band	41.7957	36.0887	30.8478	37.4919	32.1318	30.4791	14.1397	15.3264	29.4172	4.92232	15.2265	15.8613	-8.96969	0.358631
	23.7257	16.9057	5.10657	16.0604	19.9788	7.51208	3.00385	2.34902	2.67164	-14.447	-0.376554	-20.8461	-15.2949	-15.3325
	32.314	12.2578	10.8525	15.8629	12.094	0.738933	1.69395	-1.26481	-3.13046	-3.4068	-2.74	-56.9281	-15.6552	-33.735
	29.0478	12.2364	13.3161	21.5794	7.48015	20.0084	-0.898764	8.01095	3.96345	0.474529	-0.433827	-14.288	-24.4975	-32.2321
	38.7841	10.5992	18.8694	8.64449	14.6147	0.630128	-13.9275	-17.9694	-0.425906	-28.3605	-14.2968	-28.9481	-35.0366	-29.7867
	39.8815	20.8001	26.3074	25.0307	-0.372905	20.1328	17.2529	18.4121	5.57386	3.73094	0.0405189	-7.28343	-20.7556	-22.0672
	46.1593	13.5717	21.419	22.8951	15.1459	18.9748	-2.42875	1.32288	5.58966	-7.97963	1.10094	-21.1157	-16.3309	-22.517
	33.9894	16.7584	13.538	15.3627	7.044	18.4292	9.16429	8.1733	6.49579	6.86351	0.84763	-17.0053	-21.1653	-1.16792
					7.0011								-22.035
					7.7056								-14.5909
					19.1958								-34.1809
					14.8686								-4.97203
					9.47333								-19.1903
					6.10244								-1.38939
					13.8022								NA
					13.0469								NA
